# Supplementary material for: The Co-Creation of a Psychosocial Support Website for Advanced Cancer Patients Obtaining a Long-Term Response to Immunotherapy or Targeted Therapy
Source: Curr Oncol. 2025 May 19;32(5):284. doi: 10.3390/curroncol32050284 (PMC12110623; doi:10.3390/curroncol32050284)
Supplement: Supplementary file 1 [file curroncol-32-00284-s001.zip]

Archive with 1 entries (1 files):
- curroncol-3622597-supplementary.pdf
